# Supplementary material for: Evaluation of the Effects of Erythritol on Gene Expression in Brucella abortus
Source: PLoS One. 2012 Dec 14;7(12):e50876. doi: 10.1371/journal.pone.0050876 (PMC3522698; doi:10.1371/journal.pone.0050876)
Supplement: Table S1 — ORFs of B. abortus with increased levels in mRNA expression in the presence of erythritol. ORFs with an assigned COG category obtained from microarray and/or RNA-seq experiments indicating increased levels of mRNA in the presence of erythritol, are showed. Fc-array indicates the fold-change of the microarray data. Fc-RNA-seq indicates the fold-change measured by RNAseq. COG number and functional categories are as follows: C: Energy production and conversion; E: Amino acid metabolism and transport; F: Nucleotide metabolism and transport; G: Carbohydrate metabolism and transport; H: Coenzyme metabolism; I: Lipid metabolism; J: Translation; K: Transcription; M: Cell wall/membrane/envelope biogenesis; R: General function prediction only, S: Function unknown. (XLS) [file pone.0050876.s001.xls]

## Sheet: Table S1
Table S1. ORFs of B. abortus with increased levels in mRNA expression in the presence of erythritol.
ORF	Method	Fc-array	Fc-RNAseq	COG	Category	Product
BAB1_0036	array	2.2		COG3474	C	cytochrome C, heme-binding containing protein
BAB1_0977	RNAseq		2.29	COG1951	C	fumarate lyase
BAB1_1927	array	1.81		COG0039	C	malate dehydrogenase
BAB1_2052	RNAseq		3.07	COG2141	C	luciferase
BAB2_1015	RNAseq		2.24	COG0778	C	nitroreductase family protein
BAB2_0729	RNAseq		2.58	COG4987	CO	transcriptional regulator LysR
BAB2_0730	RNAseq		2.23	COG4988	CO	ABC transporter ATPase
BAB2_0884	RNAseq		2.62	COG0850	D	septum formation inhibitor
BAB1_0298	RNAseq		2.31	COG0831	E	urease subunit gamma
BAB1_0300	RNAseq		2.01	COG0804	E	urease subunit alpha
BAB1_1502	both	2.15	2.57	COG0505	EF	carbamoyl phosphate synthase small subunit
BAB1_1508	both	2.11	2.54	COG0458	EF	carbamoyl phosphate synthase large subunit
BAB1_1697	both	2.67	7.98	COG0111	EH	D-3-phosphoglycerate dehydrogenase
BAB1_1699	RNAseq		5.8	COG1932	EH	phosphoserine aminotransferase
BAB2_0369	both	2.78	2.09	COG2390	EK	erythritol repressor EryD
BAB1_1824	both	1.56	2.61	COG0138	F	bifunctional phosphoribosylaminoimidazolecarboxamide formyltransferase/IMP cyclohydrolase
BAB2_0640	both	1.76	2.3	COG0044	F	dihydroorotase
BAB2_0641	both	1.71	2.94	COG0540	F	aspartate carbamoyltransferase catalytic subunit
BAB2_0851	RNAseq		2.2	COG0516	F	inosine 5'-monophosphate dehydrogenase
BAB1_0448	RNAseq		2.1	COG0406	G	phosphoglycerate/bisphosphoglycerate mutase
BAB1_1589	array	1.83		COG2271	G	major facilitator transporter
BAB1_1741	array	1.59		COG0057	G	glyceraldehyde 3-phosphate dehydrogenase type I
BAB1_1742	both	1.75	2.48	COG0126	G	phosphoglycerate kinase
BAB1_1813	both	2.08	2	COG0176	G	putative translaldolase
BAB2_0141	RNAseq		2.06	COG0235	G	putative aldolase
BAB2_0364	both	2.51	2.78	COG0158	G	fructose-1,6-bisphosphatase
BAB2_0365	both	2.72	3.56	COG0191	G	fructose-1,6-bisphosphate aldolase
BAB2_0366	both	5.35	9.23	COG0698	G	ribose-5-phosphate isomerase B
BAB2_0367	both	2.64	7.75	COG0149	G	triosephosphate isomerase
BAB2_0370	both	2.38	3.29	0	G	D-erythrulose 4-phosphate dehydrogenase EryC
BAB2_0371	both	2.05	3.08	COG0578	G	erythritol 4-phosphate dehydrogenase EryB
BAB2_0372	both	2.58	3.85	COG1070	G	erythritol kinase EryA
BAB2_0375	both	2.78	2.23	COG1129	G	phosphoribulokinase ABC transporter ATPase
BAB2_0376	both	1.96	2.38	COG1172	G	inner-membrane translocator:Sodium:dicarboxylate symporter
BAB2_0377	both	2.16	2.05	COG1879	G	periplasmic binding protein/LacI transcriptional regulator
BAB2_0979	RNAseq		2.3	COG2814	G	tetracycline resistance protein TetB
BAB2_1013	RNAseq		2.24	COG0588	G	phosphoglyceromutase
BAB2_1142	RNAseq		2.07	COG1175	G	binding-protein dependent transport system inner membrane protein
BAB1_1525	RNAseq		2.05	COG0697	GER	hypothetical protein
BAB2_0368	both	2.24	5.77	COG1349	GK	DeoR family regulatory protein
BAB1_0886	RNAseq		2.01	COG2038	H	nicotinate-nucleotide--dimethylbenzimidazole phosphoribosyltransferase
BAB1_1974	RNAseq		2.31	COG0720	H	putative 6-pyruvoyl tetrahydropterin synthase
BAB2_0744	RNAseq		2.65	COG0502	H	biotin synthase BioB
BAB2_0745	RNAseq		2.74	COG0156	H	8-amino-7-oxononanoate synthase
BAB2_0746	RNAseq		2.07	COG0132	H	dithiobiotin synthetase
BAB1_1554	both	1.75	4.75	COG2030	I	MaoC-like dehydratase
BAB1_1555	RNAseq		3.91	COG2030	I	MaoC-like dehydratase
BAB2_0266	RNAseq		3.33	COG2030	I	MaoC-like dehydratase
BAB2_0606	RNAseq		2.5	COG0183	I	beta-ketoadipyl CoA thiolase
BAB2_0748	RNAseq		2.37	COG0332	I	3-oxoacyl-(acyl carrier protein) synthase II
BAB2_0913	RNAseq		2.43	COG3154	I	hypothetical protein
BAB1_0471	RNAseq		2.37	COG1028	IQR	short-chain dehydrogenase/reductase SDR:glucose/ribitol dehydrogenase
BAB1_0918	array	2.18		COG0064	J	aspartyl/glutamyl-tRNA amidotransferase subunit B
BAB2_0269	RNAseq		3.72	COG0828	J	30S ribosomal protein S21
BAB2_0336	RNAseq		2.17	COG1522	K	AsnC family regulatory protein
BAB2_0731	RNAseq		3	COG1510	K	hypothetical protein
BAB2_0766	RNAseq		2.1	COG1846	K	MarR family regulatory protein
BAB2_0378	RNAseq		2.3	COG1349	KG	DeoR family regulatory protein
BAB1_0288	RNAseq		2.22	COG4974	L	phage integrase
BAB1_0551	RNAseq		2.16	COG3293	L	transposase IS4
BAB1_1129	array	1.98		COG0776	L	histone-like DNA-binding protein
BAB2_0686	RNAseq		2.04	COG3293	L	ISBm1, transposase orfB
BAB2_0704	RNAseq		2.41	COG3145	L	2OG-Fe(II) oxygenase family protein
BAB1_0121	array	1.7		COG0513	LKJ	ATP-dependent helicase
BAB1_1072	RNAseq		2.25	COG0513	LKJ	ATP-dependent helicase
BAB1_1156	both	1.86	2.26	COG2877	M	2-dehydro-3-deoxyphosphooctonate aldolase
BAB2_0126	RNAseq		3.11	COG1291	N	flagellar motor protein MotA
BAB1_1578	RNAseq		2.36	COG0435	O	glutathione S-transferase
BAB2_0190	RNAseq		3.38	COG0234	O	co-chaperonin GroES
BAB1_0212	RNAseq		2.54	COG0600	P	ABC transporter permease
BAB1_1222	RNAseq		2.1	COG1785	P	alkaline phosphatase
BAB1_1519	RNAseq		2.07	COG0168	P	pyrokinin:potassium channel TASK:cation transporter
BAB1_1219	both	13.45	20.62	COG0693	R	hypothetical protein
BAB1_1220	both	4.86	4.66	COG4321	R	hypothetical protein
BAB1_1473	both	3.18	10.53	COG4106	R	trans-aconitate 2-methyltransferase
BAB1_1696	both	1.53	2.56	COG0456	R	GCN5-related N-acetyltransferase
BAB2_0344	RNAseq		2.01	COG2802	R	ATP-dependent protease La, LON
BAB2_0374	RNAseq		2.39	COG5618	R	hypothetical protein
BAB2_0503	RNAseq		2.06	COG5006	R	GntR family regulatory protein
BAB2_0578	RNAseq		2	COG2252	R	xanthine/uracil/vitamin C permease family protein
BAB2_0740	RNAseq		2.07	COG3560	R	hypothetical protein
BAB2_1131	RNAseq		2	COG1574	R	amidohydrolase
BAB1_0030	array	1.48		COG0718	S	hypothetical protein
BAB1_0339	RNAseq		2	COG2340	S	allergen V5/Tpx-1 related
BAB1_1543	array	1.52		COG2960	S	hypothetical protein
BAB2_0170	RNAseq		3.09	COG2841	S	hypothetical protein
BAB2_0185	RNAseq		2.79	COG2259	S	DoxD-like protein
BAB2_0223	RNAseq		2.7	COG5591	S	hypothetical protein
BAB2_0512	RNAseq		71.93	COG5457	S	hypothetical protein
BAB2_0574	RNAseq		6.47	COG5457	S	hypothetical protein
BAB2_0711	RNAseq		2.28	COG3346	S	Surf1 protein
BAB2_0770	RNAseq		2.28	COG1917	S	cupin domain-containing protein
