# Supplementary material for: Evaluation of the Effects of Erythritol on Gene Expression in Brucella abortus
Source: PLoS One. 2012 Dec 14;7(12):e50876. doi: 10.1371/journal.pone.0050876 (PMC3522698; doi:10.1371/journal.pone.0050876)
Supplement: Table S2 — ORFs of B. abortus with decreased levels in mRNA expression in the presence of erythritol. ORFs with an assigned COG category obtained from microarray and/or RNA-seq experiments indicating increased levels of mRNA in the presence of erythritol, are showed. Fc-array indicates the fold-change of the microarray data. Fc-RNA-seq indicates the fold-change measured by RNAseq. COG number and functional categories are as follows: C: Energy production and conversion; E: Amino acid metabolism and transport; F: Nucleotide metabolism and transport; G: Carbohydrate metabolism and transport; H: Coenzyme metabolism; I: Lipid metabolism; J: Translation; K: Transcription; M: Cell wall/membrane/envelope biogenesis; R: General function prediction only, S: Function unknown. (XLS) [file pone.0050876.s002.xls]

## Sheet: Hoja1
Table S2. ORFs of B. abortus with decreased levels in mRNA expression in the presence of erythritol.
ORF	Method	Fc-array	Fc-RNAseq	COG	Category	Product
BAB1_0128	array	0.66		COG1062	C	zinc-containing alcohol dehydrogenase
BAB1_0793	RNAseq		0.41	COG3808	C	membrane-bound proton-translocating pyrophosphatase
BAB1_1152	array	0.54		COG1071	C	dehydrogenase, E1 component:mitochondrial substrate carrier
BAB2_0261	array	0.62		COG3288	C	DNA recombination protein RecA
BAB2_0316	array	0.61		COG0243	C	molybdopterin oxidoreductase
BAB2_0327	RNAseq		0.39	COG1012	C	aldehyde dehydrogenase
BAB2_0518	both	0.3	0.24	COG4230	C	bifunctional proline dehydrogenase/pyrroline-5-carboxylate dehydrogenase
BAB2_0712	RNAseq		0.4	COG1249	C	dihydrolipoamide dehydrogenase
BAB2_0713	array	0.57		COG0508	C	branched-chain alpha-keto acid dehydrogenase subunit E2
BAB2_0714	both	0.53	0.44	COG0022	C	transketolase, central region:transketolase, C terminal
BAB2_0715	RNAseq		0.46	COG1071	C	2-oxoisovalerate dehydrogenase E1 component, alpha subunit
BAB2_0904	array	0.64		COG5013	C	nitrate reductase alpha subunit
BAB2_0831	RNAseq		0.2	COG0604	CR	zinc-containing alcohol dehydrogenase superfamily protein
BAB1_1153	RNAseq		0.22	COG2919	D	septum formation initiator
BAB1_0310	RNAseq		0.42	COG0624	E	allantoate amidohydrolase
BAB1_0331	array	0.54		COG4992	E	acetylornithine transaminase protein
BAB1_0332	both	0.56	0.5	COG0078	E	ornithine carbamoyltransferase
BAB1_0363	array	0.6		COG0019	E	carboxynorspermidine decarboxylase
BAB1_0577	RNAseq		0.37	COG2303	E	choline dehydrogenase
BAB1_1583	both	0.55	0.43	COG0119	E	2-isopropylmalate synthase
BAB1_1628	array	0.6		COG0687	E	solute-binding family 1 protein
BAB1_1792	both	0.59	0.23	COG0683	E	Leu/Ile/Val-binding family protein
BAB1_1794	both	0.56	0.38	COG0683	E	Leu/Ile/Val-binding family protein
BAB1_1796	array	0.68		COG0410	E	ABC transporter ATPase
BAB1_1799	array	0.48		COG0559	E	inner-membrane translocator
BAB1_1801	RNAseq		0.46	COG0665	E	NAD binding site:TrkA potassium uptake protein
BAB1_2086	array	0.67		COG0107	E	imidazole glycerol phosphate synthase subunit HisF
BAB2_0098	RNAseq		0.47	COG0019	E	Orn/DAP/Arg decarboxylase family protein
BAB2_0277	RNAseq		0.45	COG2303	E	glucose-methanol-choline oxidoreductase
BAB2_0278	RNAseq		0.44	COG4177	E	inner-membrane translocator
BAB2_0280	RNAseq		0.49	COG0410	E	shikimate kinase
BAB2_0281	RNAseq		0.32	COG0411	E	ABC transporter ATPase
BAB2_0282	both	0.55	0.33	COG0683	E	Leu/Ile/Val-binding family protein
BAB2_0330	both	0.6	0.41	COG0665	E	sarcosine oxidase beta subunit
BAB2_0337	array	0.58		COG0010	E	arginase:arginase/agmatinase/formiminoglutamase
BAB2_0464	RNAseq		0.22	COG1296	E	AzlC protein
BAB2_0507	RNAseq		0.47	COG0174	E	glutamine synthetase catalytic domain
BAB2_0508	RNAseq		0.34	COG3931	E	N-formylglutamate amidohydrolase
BAB2_0556	RNAseq		0.5	COG1126	E	ABC transporter ATPase
BAB2_0610	RNAseq		0.48	COG1748	E	saccharopine dehydrogenase
BAB2_0699	array	0.54		COG4166	E	solute-binding family 5 protein
BAB2_0824	RNAseq		0.42	COG2303	E	glucose-methanol-choline oxidoreductase
BAB2_0825	RNAseq		0.35	COG0169	E	shikimate/quinate 5-dehydrogenase
BAB2_0827	RNAseq		0.22	COG0410	E	ABC transporter ATPase
BAB2_0828	RNAseq		0.31	COG0411	E	glutelin
BAB2_0829	RNAseq		0.22	COG0559	E	inner-membrane translocator
BAB2_0830	RNAseq		0.21	COG0683	E	Leu/Ile/Val-binding family protein
BAB2_0863	RNAseq		0.22	COG2066	E	glutaminase
BAB2_0864	RNAseq		0.45	COG0531	E	aromatic amino acid ABC transporter permease
BAB2_0865	both	0.63	0.34	COG0076	E	pyridoxal-dependent decarboxylase
BAB2_0866	both	0.46	0.39	COG0076	E	glutamate decarboxylase alpha
BAB2_0878	RNAseq		0.35	COG3842	E	spermidine/putrescine ABC transporter ATP-binding protein
BAB2_0879	both	0.64	0.48	COG0687	E	solute-binding family 1 protein
BAB2_1049	RNAseq		0.46	COG0747	E	solute-binding family 5 protein
BAB2_1129	RNAseq		0.36	COG0531	E	basic helix-loop-helix dimerization domain-containing protein
BAB2_1153	array	0.68		COG0683	E	Leu/Ile/Val-binding family protein
BAB2_0289	both	0.63	0.41	COG0028	EH	thiamine pyrophosphate protein
BAB1_1954	RNAseq		0.45	COG0834	ET	glutamate-binding protein
BAB2_0558	RNAseq		0.43	COG0834	ET	glutamate-binding protein
BAB1_1580	RNAseq		0.48	COG1051	F	NUDIX hydrolase
BAB1_0238	RNAseq		0.43	COG1653	G	solute-binding family 1 protein
BAB1_0241	RNAseq		0.44	COG3839	G	ABC transporter ATPase
BAB1_1362	RNAseq		0.5	COG1879	G	periplasmic binding protein/LacI transcriptional regulator
BAB1_1648	array	0.62		COG1879	G	periplasmic binding protein/LacI transcriptional regulator
BAB1_1964	array	0.62		COG2271	G	tetracycline resistance protein
BAB1_2001	array	0.39		COG0580	G	aquaporin Z
BAB2_0206	RNAseq		0.47	COG0483	G	inositol monophosphatase
BAB2_0355	RNAseq		0.45	COG2301	G	ATP/GTP-binding motif-containing protein
BAB2_0428	RNAseq		0.45	COG3839	G	ABC transporter ATPase
BAB2_0490	RNAseq		0.45	COG1175	G	binding-protein dependent transport system inner membrane protein
BAB2_0491	both	0.55	0.47	COG1653	G	extracellular solute-binding protein
BAB2_0547	both	0.61	0.48	COG1653	G	solute-binding family 1 protein
BAB2_0548	both	0.67	0.34	COG1175	G	vacuolar H+-transporting two-sector ATPase subunit C
BAB2_0551	RNAseq		0.17	COG3839	G	ABC transporter ATPase
BAB2_1109	RNAseq		0.49	COG4213	G	LacI transcriptional regulator
BAB1_0217	RNAseq		0.49	COG2104	H	thiamineS
BAB1_0359	array	0.65		COG0414	H	pantoate--beta-alanine ligase
BAB1_0402	array	0.55		COG1133	I	transport protein
BAB1_0967	RNAseq		0.46	COG2067	I	aromatic hydrocarbon degradation protein
BAB1_1109	array	0.46		COG1960	I	acyl-CoA dehydrogenase
BAB2_0826	RNAseq		0.34	COG1028	IQR	3-ketoacyl-(acyl-carrier-protein) reductase
BAB1_1856	both	0.23	0.08	COG1670	J	GCN5-related N-acetyltransferase
BAB1_0449	RNAseq		0.47	COG1278	K	ATP/GTP-binding motif-containing protein
BAB1_0783	array	0.64		COG1846	K	MarR family regulatory protein
BAB1_1124	array	0.69		COG2188	K	GntR family regulatory protein
BAB1_1201	array	0.66		COG0789	K	MerR family regulatory protein
BAB1_1532	RNAseq		0.31	COG1278	K	cold shock DNA-binding domain-containing protein
BAB2_0313	RNAseq		0.22	COG1522	K	AsnC family regulatory protein
BAB2_0603	array	0.69		COG1414	K	IclR family regulatory protein
BAB2_0725	RNAseq		0.15	COG2188	K	GntR family regulatory protein
BAB2_0757	RNAseq		0.41	COG1846	K	MarR family regulatory protein
BAB2_0811	RNAseq		0.49	COG2186	K	GntR family regulatory protein
BAB2_0832	RNAseq		0.37	COG1802	K	GntR family regulatory protein
BAB2_0849	RNAseq		0.36	COG0583	K	transcriptional regulator LysR
BAB1_0516	array	0.57		COG0863	L	cytosine-N4-specific DNA-methyltransferase
BAB1_0115	both	0.5	0.41	COG3637	M	outer membrane protein, putative
BAB1_0116	array	0.6		COG3637	M	outer membrane protein, putative
BAB1_0356	array	0.34		COG1346	M	LrgB-like protein
BAB1_0804	array	0.7		COG1596	M	polysaccharide export protein
BAB1_0907	array	0.62		COG0739	M	peptidoglycan-binding LysM:peptidase M23/M37
BAB1_0999	array	0.36		COG0438	M	glycosyltransferase
BAB1_1000	array	0.54		COG0438	M	glycosyl transferase, group 1
BAB1_1009	array	0.58		COG0797	M	rare lipoprotein A
BAB1_1113	array	0.54		COG0845	M	hypothetical protein
BAB1_1488	array	0.49		COG3049	M	choloylglycine hydrolase
BAB1_1544	array	0.56		COG0682	M	prolipoprotein diacylglyceryl transferase
BAB1_1855	both	0.22	0.13	COG1247	M	GCN5-related N-acetyltransferase
BAB2_0069	array	0.62		COG2951	M	peptidoglycan binding domain-containing protein
BAB2_0312	RNAseq		0.42	COG0787	M	alanine racemase
BAB2_0314	array	0.57		COG3637	M	heat resistant agglutinin 1 precursor
BAB1_0242	array	0.59		COG4948	MR	mandelate racemase/muconate lactonizing protein
BAB1_1037	array	0.64		COG4948	MR	mandelate racemase/muconate lactonizing protein
BAB2_1098	RNAseq		0.5	COG1749	N	flagellar hook protein FlgE
BAB1_0333	array	0.59		COG1281	O	Hsp33-like chaperonin
BAB1_0395	RNAseq		0.41	COG1651	O	DSBA oxidoreductase:twin-arginine translocation pathway signal
BAB1_1821	array	0.48		COG0501	O	heat shock protein HtpX
BAB2_0074	array	0.68		COG0330	O	Band 7 protein:stomatin
BAB1_0505	array	0.58		COG4233	OC	ribosomal protein S7
BAB2_0073	RNAseq		0.45	COG1585	OU	nodulation protein nfed, c-terminal only
BAB1_0583	array	0.69		COG0598	P	Mg2+ transporter protein, CorA-like
BAB1_1733	array	0.44		COG0861	P	RNA-binding protein
BAB1_0084	array	0.58		COG0670	R	hypothetical protein
BAB1_0355	both	0.35	0.32	COG1380	R	LrgA family protein
BAB1_0368	array	0.54		COG5342	R	invasion protein B
BAB1_0530	RNAseq		0.5	COG1268	R	BioY protein
BAB1_0532	RNAseq		0.48	COG2351	R	transthyretin
BAB1_0702	array	0.65		COG2962	R	hypothetical protein
BAB1_0725	array	0.58		COG5511	R	hypothetical protein
BAB1_0883	array	0.61		COG3577	R	aspartic protease, active site
BAB1_1214	array	0.63		COG4666	R	hypothetical protein
BAB1_1216	array	0.7		COG2358	R	tetracycline resistance protein TetB
BAB2_0008	array	0.44		COG3845	R	ABC transporter ATPase
BAB2_0247	RNAseq		0.33	COG1402	R	creatininase
BAB2_0265	RNAseq		0.32	COG0637	R	HAD family hydrolase
BAB2_0348	RNAseq		0.39	COG2194	R	protein kinase
BAB2_0413	array	0.74		COG0790	R	peptidoglycan binding domain 1:Sel1-like repeat-containing protein
BAB2_0953	RNAseq		0.41	COG0714	R	chaperonin ClpA/B
BAB1_0138	array	0.66		COG1376	S	ErfK/YbiS/YcfS/YnhG
BAB1_0243	RNAseq		0.5	COG3254	S	hypothetical protein
BAB1_0459	RNAseq		0.37	COG2261	S	transglycosylase-associated protein
BAB1_0578	RNAseq		0.41	COG3226	S	transcriptional regulator BetI
BAB1_0894	RNAseq		0.49	COG0316	S	hypothetical protein
BAB1_0916	RNAseq		0.47	COG4929	S	hypothetical protein
BAB1_1095	array	0.67		COG0759	S	hypothetical protein
BAB1_1192	array	0.67		COG2127	S	ATP-dependent Clp protease adaptor protein ClpS
BAB1_1199	array	0.72		COG1434	S	hypothetical protein
BAB1_1497	array	0.69		COG5453	S	hypothetical protein
BAB1_2040	RNAseq		0.41	COG3791	S	hypothetical protein
BAB1_2137	array	0.61		COG3672	S	band 4.1 domain-containing protein
BAB2_0328	both	0.64	0.42	COG5383	S	hypothetical protein
BAB2_1127	RNAseq		0.44	COG5441	S	hypothetical protein
BAB2_0630	RNAseq		0.42	COG3706	T	response regulator PleD
BAB1_1614	RNAseq		0.49	COG0745	TK	response regulator receiver:transcriptional regulatory protein
BAB2_0806	RNAseq		0.48	COG2197	TK	LuxR family regulatory protein
BAB2_0271	array	0.58		COG5010	U	TPR repeat-containing protein
