# Supplementary material for: Evaluation of the Effects of Erythritol on Gene Expression in Brucella abortus
Source: PLoS One. 2012 Dec 14;7(12):e50876. doi: 10.1371/journal.pone.0050876 (PMC3522698; doi:10.1371/journal.pone.0050876)
Supplement: Table S3 — Sequence of primers for selected genes used in real-time PCR. Sequence of the different oligonucleotides used in real-time PCR are indicated. (XLSX) [file pone.0050876.s003.xlsx]

## Sheet: Tabla 3 supplmentary
	Table S3. Sequence of primers for selected genes used in real-time PCR
	ORF		Annotation		qPCR primer 1 (5´to 3´)		qPCR primer 2 (5´to 3´)
	BAB1_1129		Histone- like DNA- binding protein		GAATTGGTCGCCGCAGTAGC		CGGGCGGGAATAGCAACTT
	BAB1_1219		Hypothetical protein (Protease I)		GCGATAACCAGGCAGGATGC		CTGCGCCTCGATGAGAAGGT
	BAB1_1473		Trans-aconitate 2-methyltransferase		GACACGGCGAAGACCCATCT		TGCCCTTGGTAGCGATCTCC
	BAB1_1502		Carbamoyl phosphate synthase small subunit		ACATCACCGCACCCTCGAAT		GATTTTCAAGGCCGCACCAG
	BAB1_1508		Carbamoyl phosphate synthase large subunit		GCACGCTGCACGGTGTTATC		GCGGCCACCCAGAACATAAG
	BAB1_1697		D-3-phosphoglycerate dehydrogenase		CGCTATTGCGCTGATGTTCG		CATCCGAAAGGAACGGATCG
	BAB1_1699		Phosphoserine aminotransferase		CCCGTGAAGTGTTGCAGGTG		GACGCGTACGCCAGATGTTG
	BAB1_1813		Putative transaldolase		TGTCAGCGATCCTGGCGATA		AAATCCGCGAGCTCAACGAC
	BAB2_0364		Fructose-1,6-bisphosphatase		TGGCGTGGCTTCCATTCTTT		TCAAGCGTCGCGAAGATCAC
	BAB2_0367		Triosephosphate isomerase 2 (TIM 2)		GGCACACAATTCGAGAGTGA		GATCCCGTTTTCACCTTTCA
	BAB2_0371		Erythritol-4-phosphate-dehydrogenase		TATTCCGATTGCTGGGTGGACG		TTTCGGAACGATGATGTGGCT
	BAB2_0375		Phosphoribulokinase ABC transporter ATPase		GGAAGAGGCGCTCCAGATCA		TCGGGAACGGTCAGGTCTTC
	BAB1_0355		LrgA family protein (murein hydrolase exporter)		TCAGCTCGCGATGTTCAAGG		TGCAGATTGCAACGCTGGTC
	BAB1_0356		LrgB-like protein (murein hydrolase exporter regulator)		GGTGCTTCTTGCCGGTGTTC		CGGTCAGCACCACGAAAATG
	BAB1_1792		Leu/Ile/Val-binding family protein		ACAAGACGCCCTATGGTCAG		CCATCTGACGGATGATGAGA
	BAB1_1855		GCN5-related N-acetyltransferase		CTATCTTTGCCCGCCGTCTG		ACCTTCTGCACCAGCGCTTC
	BAB1_1856		GCN5-related N-acetyltransferase		CACGGAAAGGCTGGTTCTGC		AAATGCCGGTCTCTGCTTGC
	BAB2_0282		Leu/Ile/Val-binding family protein		AGGTCAAGATCGGCATTCTG		TCGACCTGTTCGGTGTCATA
	BAB2_0518		Proline dehydrogenase		ATGATGGGCGAGCAGTTCGT		ACCCATGACGCGCTCACTTT
	BAB2_0873		Hypothetical protein		AAAGGTCGGGCGCATTCATA		CTGGGAATTCCGGTCACGTC
